# Supplementary material for: Structural Analysis of Ino2p/Ino4p Mutual Interactions and Their Binding Interface with Promoter DNA
Source: Int J Mol Sci. 2022 Jul 9;23(14):7600. doi: 10.3390/ijms23147600 (PMC9315497; doi:10.3390/ijms23147600)
Supplement: Supplementary file 1 [file ijms-23-07600-s001.zip]

Archive with 1 entries (1 files):
- ijms-1781930-supplementary.pdf
